# Supplementary material for: A Contemporary Review of Molecular Therapeutic Targets for Adenoid Cystic Carcinoma
Source: Cancers (Basel). 2022 Feb 16;14(4):992. doi: 10.3390/cancers14040992 (PMC8869877; doi:10.3390/cancers14040992)
Supplement: Supplementary file 1 [file cancers-14-00992-s001.zip]

Archive with 1 entries (1 files):
- cancers-1568644-supplementary.pdf
